# Supplementary material for: Multi-Target Anticancer Activity of Structurally Diverse Schiff Bases: Insights into Cell-Cycle Arrest, DNA Damage, Metabolic Signaling, and Biomolecular Binding
Source: Curr Issues Mol Biol. 2026 Jan 1;48(1):57. doi: 10.3390/cimb48010057 (PMC12840311; doi:10.3390/cimb48010057)
Supplement: Supplementary file 1 [file cimb-48-00057-s001.zip]

Archive with 1 entries (1 files):
- cimb-4058640-supplementary.pdf
